# Supplementary material for: Case-Control Study on the Routes of Transmission of SARS-CoV-2 after the Third Pandemic Wave in Tuscany, Central Italy
Source: Int J Environ Res Public Health. 2023 Jan 20;20(3):1912. doi: 10.3390/ijerph20031912 (PMC9915363; doi:10.3390/ijerph20031912)
Supplement: Supplementary file 1 [file ijerph-20-01912-s001.zip]

Archive with 1 entries (1 files):
- ijerph-2072258-supplementary.pdf
